# Supplementary material for: Subclinical Atherosclerosis Measure by Carotid Ultrasound and Inflammatory Activity in Patients with Rheumatoid Arthritis and Spondylarthritis
Source: J Clin Med. 2022 Jan 27;11(3):662. doi: 10.3390/jcm11030662 (PMC8836873; doi:10.3390/jcm11030662)
Supplement: Supplementary file 1 [file jcm-11-00662-s001.zip]

Archive with 1 entries (1 files):
- jcm-1546482-supplementary.pdf
